# Supplementary material for: The genome of the giant Nomura’s jellyfish sheds light on the early evolution of active predation
Source: BMC Biol. 2019 Mar 29;17:28. doi: 10.1186/s12915-019-0643-7 (PMC6441219; doi:10.1186/s12915-019-0643-7)
Supplement: Supplementary file 2 — Table S21. Domain annotation statistics. (XLSX 11 kb) [file 12915_2019_643_MOESM2_ESM.xlsx]

## Sheet: Domain annotation statistics
Table S21. Domain annotation statistics using InterProScan
Species	Total peptide count	Annotated peptides	Databases
			Coils	Gene3D	Hamap	PANTHER	PIRSF	PRINTS	Pfam	ProDom	ProSite patterns	ProSite Profiles	SMART	SUPER FAMILY	TIGRFAM
N. nomurai	18962	15089	3785	10019	283	12564	610	2777	12677	147	3150	6954	5580	10762	779
H. vulgaris	17331	15159	2764	8499	183	12886	449	2201	12475	104	2243	5621	4537	9962	554
A. digitifera	25295	21925	4573	14824	183	18189	495	4013	18070	191	4347	10556	7877	15724	601
N. vectensis	24567	20697	2870	14362	343	18887	848	4810	17254	215	4841	9489	7480	15097	1001
C. elegans	20256	16300	3190	9179	261	14308	826	2698	13725	194	3148	6227	5550	10259	760
D. rerio	25654	24912	6043	18233	409	23853	1643	6677	22916	362	8171	14298	12750	19087	1306
D. melanogaster	13864	11941	2935	7900	308	10668	800	2524	10610	144	3203	5286	5074	8315	769
H. sapiens	19797	19080	4448	13531	378	18473	1582	5330	17894	436	6577	10217	9297	14184	1146
T. adhaerens	11491	10548	1895	7602	292	9749	637	2418	9330	125	2453	4850	3849	8028	756
A. queenslandica	12811	12135	2546	8790	354	10980	654	2276	10784	142	2699	5724	4828	9380	880
M. leidyi	15922	12337	3017	8547	177	8943	415	2044	9729	88	2407	5653	4468	9050	492
M. brevicollis	9153	7978	2032	5694	234	6727	337	1215	6577	67	1723	3475	3019	6011	527
