# Supplementary material for: The genome of the giant Nomura’s jellyfish sheds light on the early evolution of active predation
Source: BMC Biol. 2019 Mar 29;17:28. doi: 10.1186/s12915-019-0643-7 (PMC6441219; doi:10.1186/s12915-019-0643-7)
Supplement: Supplementary file 3 — Table S22. List of faster evolving genes. (XLSX 21 kb) [file 12915_2019_643_MOESM3_ESM.xlsx]

## Sheet: List of fast evolving genes
Table S22. List of gene clusters faster evolving in the Nemopilema nomurai genome
Human symbol	Distance from root
	H. vulgaris	H. sapiens	N. nomurai	A. digitifera	N. vectensis
RABIF	0.71653	0.45982	1.35483	0.59925	0.5041
RNF5	0.63118	0.30728	1.18631	0.15653	0.31117
RPL23	0.20426	0.08087	0.68898	0.0162	0.07172
SYCP3	0.40148	0.74585	1.20252	0.41319	0.36711
MAPRE1	0.26783	0.2857	0.73386	0.26706	0.22168
BIN3	0.83631	0.67878	1.24059	0.59938	0.62284
LENG1	0.65628	0.82644	1.194	0.7601	0.47298
GTF3C2	1.2044	1.18537	1.56734	0.48311	0.93841
POLR3D	1.05559	1.01837	1.4002	0.62345	0.48382
SNRNP70	0.38932	0.23153	0.73977	0.40681	0.26782
SENP8	0.79752	0.36256	1.13009	0.40411	0.65658
N4BP2L1	0.43531	0.40723	0.77957	0.48643	0.39439
EXOSC7	0.55455	0.48527	0.83669	0.16001	0.3637
BSCL2	0.98186	0.65507	1.2582	0.33303	0.26053
OTUD6B	0.64015	0.29721	0.90578	0.62565	0.12723
ABHD12	0.67641	0.3322	0.92161	0.30363	0.46724
YBEY	0.98058	0.82857	1.20973	0.8893	0.5587
SAMD4B	0.52984	0.73787	0.95105	0.61138	0.26986
ACTR6	0.51809	0.4018	0.72961	0.24936	0.20614
BTF3	0.14689	0.18113	0.42872	0.22278	0.11853
NUP153	0.76708	0.63726	1.21477	1.01094	0.78158
EEF1E1	1.04487	0.88368	1.26226	0.63682	1.06039
NAA30	0.29881	0.18648	0.49634	0.15791	0.11531
GOSR1	0.41119	0.44141	0.63706	0.13464	0.10307
HEATR3	1.47835	0.8941	1.67112	0.61497	0.66355
STYX	0.46494	0.18665	0.78419	0.59926	0.32069
AIMP2	0.98864	0.76671	1.17292	0.94304	0.98886
UBAC1	0.6449	0.63394	0.82773	0.46352	0.57924
AKAP17A	0.89432	0.75111	1.0733	0.30171	0.26873
MFSD10	0.68554	0.65184	0.86346	0.46531	0.46572
DUSP11	0.69168	0.54407	0.98627	0.65712	0.81227
EIF4E3	0.40792	0.40183	0.57715	0.39773	0.30673
MSI2	0.53736	0.29003	0.70347	0.30598	0.15738
EXOSC5	0.77342	0.53595	0.93353	0.32151	0.19675
VAPA	0.54137	0.28527	0.70068	0.22642	0.09194
BTG1	1.13599	0.96775	1.28888	0.50583	0.43498
MAPK4	0.61609	0.63512	0.78686	0.54131	0.49054
ABHD15	1.10997	0.90456	1.26051	0.48018	0.52702
POLR2D	0.1897	0.16796	0.33665	0.09986	0.08172
NUP35	0.70317	0.63051	0.84632	0.70525	0.38936
PARK7	0.41098	0.42468	0.58339	0.38872	0.44385
RNF25	0.78099	0.40568	1.27303	1.01578	1.1418
GOLGA7	0.60498	0.50782	0.73386	0.25251	0.28012
TAMM41	0.67985	0.66869	0.80579	0.54877	0.59158
LONRF3	1.30579	0.98242	1.42894	0.44527	0.62327
PIGK	0.33667	0.18118	0.46779	0.34767	0.29935
AEBP2	1.11783	0.31625	1.23708	0.75035	0.65203
LSM4	0.2893	0.17031	0.4055	0.12569	0.05645
SULF2	0.59395	0.47294	0.70968	0.39477	0.22334
IP6K3	1.18532	0.29205	1.29857	0.6156	0.56578
FNTB	0.4545	0.4353	0.56636	0.21247	0.31375
THOC6	0.697	0.7619	0.87302	0.36155	0.464
FXN	0.56838	0.49076	0.67185	0.39979	0.50105
RANGAP1	0.53518	0.40362	0.63754	0.32096	0.31844
DCAF10	0.96622	0.84356	1.06314	0.60824	0.5247
RAN	0.19007	0.11662	0.28622	0.08073	0.07106
KIF16B	0.3057	0.29591	0.42822	0.33298	0.14338
HUS1	0.74932	0.62001	0.84071	0.21853	0.18899
PARP1	0.42294	0.35924	0.54314	0.45266	0.1932
PAN3	0.57568	0.35171	0.66554	0.23393	0.26401
DAP3	0.88643	0.86142	0.97546	0.74438	0.81561
GMDS	0.30708	0.20493	0.39448	0.2574	0.16173
MED22	0.5346	0.35949	0.6203	0.1623	0.12932
SNRPA	0.17538	0.30527	0.3884	0.15214	0.17339
ANKRD16	0.63603	0.6165	0.71823	0.21956	0.33152
MRPL10	0.78047	1.06827	1.14967	0.58258	0.74763
TAF11	0.23299	0.2265	0.31304	0.14768	0.21442
AAR2	1.14289	0.6961	1.22179	0.40381	0.35093
RPL12	0.26066	0.18141	0.33927	0.11875	0.09897
ORC3	0.83313	0.81168	0.91163	0.45618	0.3618
BPNT1	0.76296	0.46162	0.83996	0.25995	0.38344
RPL30	0.14557	0.20882	0.28505	0.07006	0.07823
SOX2	1.41523	0.70149	1.49045	0.27237	0.21449
CNOT6	0.57946	0.4489	0.65158	0.13227	0.16741
ADAT1	0.96559	0.78186	1.03679	0.49257	0.42663
PIH1D2	1.16513	1.00027	1.23341	1.08515	0.74841
GTF2F1	0.84679	0.84969	0.91358	0.32904	0.23952
FITM2	1.18303	0.90345	1.24514	0.67437	0.41512
PPM1K	0.9736	0.5022	1.03466	0.44259	0.35897
RAP1B	0.10631	0.10502	0.16542	0.05998	0.01896
CTDSPL2	0.47029	0.20095	0.56944	0.51035	0.44769
OTUB1	0.71657	0.45637	0.77544	0.55545	0.23355
DPY30	0.72232	0.63214	0.78038	0.22526	0.15942
RIOK2	0.34177	0.24647	0.39924	0.23117	0.08467
TRA2A	0.40164	0.27103	0.45887	0.24475	0.29071
PIGA	0.48486	0.55702	0.61065	0.48756	0.2931
RECK	1.20827	0.63765	1.26173	0.71437	0.5282
DCPS	0.80972	0.66781	0.86313	0.28204	0.40945
ADPRHL2	0.72893	0.66019	0.77965	0.70661	0.55593
SLC35E2	0.52503	0.56188	0.61212	0.50615	0.32874
TUBGCP4	0.68332	0.48478	0.73224	0.52586	0.46593
POLR2C	0.18874	0.24341	0.29185	0.13355	0.09697
TBK1	1.07828	0.56124	1.12652	0.21543	0.24911
NAP1L1	0.18656	0.50498	0.55291	0.33297	0.21909
SAP30L	0.58061	0.44343	0.62721	0.07612	0.13842
MARCH5	0.77106	0.413	0.81757	0.1767	0.17051
PIBF1	0.70894	0.64074	0.75358	0.42292	0.41235
TRMT10A	0.70522	0.68683	0.74896	0.2791	0.39007
PSMA5	0.17443	0.08159	0.21764	0.11745	0.06723
ORAI2	0.47021	0.51829	0.56125	0.24996	0.34268
ATXN3	0.4281	0.47782	0.52029	0.35757	0.30542
NUDT1	0.68021	0.57626	0.72038	0.44711	0.27161
UBA5	0.13373	0.26984	0.30987	0.22105	0.17792
SIRT6	0.52539	0.49799	0.56524	0.27539	0.21478
PDCL2	0.53527	0.53694	0.57653	0.1657	0.16626
DDX56	0.58303	0.55325	0.62242	0.14445	0.1624
GARS	0.46206	0.48243	0.52074	0.1706	0.1373
PRKCSH	0.82279	0.83438	0.87233	0.62762	0.4952
HNRNPAB	0.66704	0.5111	0.70432	0.66674	0.47705
LSM5	0.13135	0.02812	0.29465	0.14702	0.25848
SFXN5	0.46649	0.23924	0.52368	0.48799	0.41924
FRA10AC1	0.49093	0.37994	0.595	0.55984	0.32989
DDOST	0.33015	0.2969	0.36403	0.25622	0.28343
MYL6B	0.53217	0.64483	0.67853	0.32859	0.35973
SSR1	0.77269	0.81728	0.85067	0.41628	0.17996
MED21	0.70889	0.5366	0.74033	0.51468	0.10276
SEC11C	0.2226	0.15943	0.25374	0.1935	0.01134
SUCLG1	0.26396	0.2278	0.29178	0.18379	0.18029
ISCA1	0.40922	0.2798	0.43629	0.23392	0.14093
EIF4E1B	0.25232	0.29871	0.32972	0.30275	0.22339
ORMDL1	0.62975	0.46177	0.65655	0.1445	0.08248
CNPPD1	0.80496	0.60937	0.83087	0.37465	0.27725
DDX41	0.3032	0.22191	0.32874	0.11921	0.15142
LANCL2	0.54654	0.54873	0.574	0.27354	0.14923
TNPO1	0.27626	0.22979	0.30014	0.04664	0.05027
PSMC1	0.06709	0.07797	0.10153	0.06084	0.06449
PRPF19	0.26672	0.30262	0.32395	0.09798	0.10949
PSPH	0.46516	0.58928	0.60954	0.57726	0.43654
EXOSC4	0.36556	0.37838	0.39816	0.25019	0.25452
TCERG1	0.74588	0.54334	0.76496	0.48241	0.55382
BIRC5	0.63872	0.74794	0.76695	0.5326	0.55474
TM9SF1	0.23408	0.2816	0.30047	0.10646	0.13027
TMED5	1.69837	0.91279	1.71691	0.74588	0.56993
PPP1R37	0.82367	0.7017	0.84107	0.37487	0.19326
VPS29	0.12583	0.12868	0.14602	0.03923	0.06729
RQCD1	0.13051	0.11513	0.14721	0.11555	0.11691
BANF1	0.24816	0.227	0.34905	0.15318	0.33257
WDR33	0.3084	0.14637	0.35146	0.33691	0.26672
KAT2A	0.51834	0.3822	0.5318	0.22141	0.16583
LYST	0.64062	0.42079	0.65397	0.4427	0.54062
PUM2	0.23665	0.16573	0.24975	0.06848	0.10565
EXOC7	1.05044	0.72138	1.06324	0.3712	0.30587
TP73	0.90628	0.82808	0.91892	0.107	0.14776
HCFC1	0.50292	0.29082	0.51549	0.1306	0.15106
ULK3	0.50978	0.50282	0.52211	0.26937	0.27221
PSMC2	0.09297	0.05629	0.10496	0.0451	0.02751
PNO1	0.27219	0.29082	0.32629	0.31441	0.11346
SPPL2A	0.80004	0.83295	0.84458	0.67204	0.57183
UBTD2	0.52618	0.42326	0.53659	0.27975	0.27247
PSMC5	0.08203	0.00453	0.09206	0.02092	0.01992
UCHL5	0.24385	0.16822	0.25896	0.22108	0.24949
ZNF511	0.89913	0.85067	1.02954	1.02014	0.8804
SNRPD3	0.29084	0.17809	0.30023	0.00965	0.09346
RAB33B	0.86696	0.45321	0.87557	0.33712	0.106
TRAF3IP1	0.58858	0.56627	0.59712	0.40235	0.2974
PPM1A	0.62881	0.49379	0.63692	0.37316	0.32626
CPEB3	0.13415	0.13855	0.14632	0.03801	0.02893
TCEANC2	0.73174	0.51026	0.73939	0.69668	0.71834
C1QBP	0.70049	0.78415	0.79145	0.36811	0.41864
IPO7	0.83083	0.53742	0.83787	0.26342	0.20866
NAA38	0.45349	0.41511	0.46051	0.19682	0.27033
ZNF277	0.72833	0.53591	0.73528	0.58676	0.37485
ADARB1	1.2167	0.72113	1.22351	0.38994	0.50053
HSPE1-MOB4	0.2266	0.18703	0.2331	0.20061	0.02275
RPL27	0.25314	0.12844	0.25917	0.24643	0.15952
LRR1	1.05158	0.78964	1.05693	0.50207	0.69456
ATP10A	0.619	0.67958	0.6848	0.49318	0.46195
RPS9	0.1014	0.08731	0.10533	0.0833	0.07904
RCL1	0.57732	0.40052	0.58086	0.26439	0.18709
CNOT11	0.48655	0.31434	0.48941	0.20398	0.14019
HIPK1	0.43991	0.19666	0.4423	0.21646	0.16349
TMEM11	0.84721	0.45706	0.8487	0.38512	0.51924
VPS26B	0.21596	0.22506	0.22611	0.07268	0.08537
SEPSECS	0.78217	0.539	0.78301	0.38391	0.21874
CAB39L	0.27655	0.28199	0.32821	0.3275	0.08895
SRP54	0.16139	0.17821	0.17886	0.11494	0.04653
RAB1A	0.11543	0.06347	0.116	0.0353	0.01638
