# Supplementary material for: The genome of the giant Nomura’s jellyfish sheds light on the early evolution of active predation
Source: BMC Biol. 2019 Mar 29;17:28. doi: 10.1186/s12915-019-0643-7 (PMC6441219; doi:10.1186/s12915-019-0643-7)
Supplement: Supplementary file 4 — Tables S25. and S26. Functional enrichment of top 100 and 500 GC3 genes in Nemopilema nomurai. Tables S27 and S28. Functional enrichment of top 100 and 500 GC3 genes in Aurelia aurita. (XLSX 32 kb) [file 12915_2019_643_MOESM4_ESM.xlsx]

## Sheet: Table S25
Table S25. GO and KEGG enrichment of top 100 GC3 genes in Nemopilema nomurai
GO ID	Term	Ontology source	Count	P-value	Bonferroni P-value
GO:0004020	Calcium signaling pathway	GO_BiologicalProcess	11	5.6e-10	3.6e-08
GO:0007187	G-protein coupled receptor signaling pathway, coupled to cyclic nucleotide second messenger	GO_BiologicalProcess	11	2.4e-09	1.5e-07
GO:0006937	regulation of muscle contraction	GO_BiologicalProcess	8	5.1e-07	3e-05
GO:0007218	neuropeptide signaling pathway	GO_BiologicalProcess	7	6e-07	3.5e-05
GO:0007200	phospholipase C-activating G-protein coupled receptor signaling pathway	GO_BiologicalProcess	7	1.1e-06	6.3e-05
GO:0007188	adenylate cyclase-modulating G-protein coupled receptor signaling pathway	GO_BiologicalProcess	8	1.5e-06	8.6e-05
GO:0009582	detection of abiotic stimulus	GO_BiologicalProcess	7	3.9e-06	0.00021
GO:0043279	response to alkaloid	GO_BiologicalProcess	7	4.5e-06	0.00024
GO:0007189	adenylate cyclase-activating G-protein coupled receptor signaling pathway	GO_BiologicalProcess	6	5.6e-06	0.00029
GO:0045987	positive regulation of smooth muscle contraction	GO_BiologicalProcess	4	9.7e-06	0.00048
GO:0052652	cyclic purine nucleotide metabolic process	GO_BiologicalProcess	7	1e-05	0.00053
GO:0009190	cyclic nucleotide biosynthetic process	GO_BiologicalProcess	7	1.1e-05	0.00054
GO:0015837	amine transport	GO_BiologicalProcess	5	1.5e-05	0.00073
GO:0043268	positive regulation of potassium ion transport	GO_BiologicalProcess	4	2e-05	0.00091
GO:0045907	positive regulation of vasoconstriction	KEGG	4	2.5e-05	0.0011
GO:0006171	cAMP biosynthetic process	GO_BiologicalProcess	6	2.8e-05	0.0012
GO:0043266	regulation of potassium ion transport	GO_BiologicalProcess	5	2.8e-05	0.0012
GO:0018298	protein-chromophore linkage	GO_BiologicalProcess	3	3.8e-05	0.0015
GO:0042310	vasoconstriction	GO_BiologicalProcess	5	4.3e-05	0.0016
GO:0009581	detection of external stimulus	GO_BiologicalProcess	6	4.2e-05	0.0017
GO:0030802	regulation of cyclic nucleotide biosynthetic process	GO_BiologicalProcess	6	5.3e-05	0.002
GO:0045777	positive regulation of blood pressure	GO_BiologicalProcess	4	5.4e-05	0.002
GO:0045933	positive regulation of muscle contraction	GO_BiologicalProcess	4	5.9e-05	0.0021
GO:0014075	response to amine	GO_BiologicalProcess	4	7e-05	0.0024
GO:1904064	positive regulation of cation transmembrane transport	GO_BiologicalProcess	5	0.00011	0.0037
GO:0015696	ammonium transport	GO_BiologicalProcess	3	0.00012	0.0041
GO:0007613	memory	GO_BiologicalProcess	5	0.00014	0.0045
GO:0051952	regulation of amine transport	GO_BiologicalProcess	4	0.00017	0.0053
GO:0034767	positive regulation of ion transmembrane transport	GO_BiologicalProcess	5	0.00021	0.0063
GO:0004270	Vascular smooth muscle contraction	GO_BiologicalProcess	5	0.00021	0.0063
GO:0030817	regulation of cAMP biosynthetic process	GO_BiologicalProcess	5	0.00024	0.0066
GO:0050806	positive regulation of synaptic transmission	GO_BiologicalProcess	5	0.00025	0.0066
GO:0050974	detection of mechanical stimulus involved in sensory perception	GO_BiologicalProcess	3	0.00026	0.0067
GO:1901381	positive regulation of potassium ion transmembrane transport	GO_BiologicalProcess	3	0.00024	0.0067
GO:0001964	startle response	GO_BiologicalProcess	3	0.00033	0.0076
GO:0045761	regulation of adenylate cyclase activity	GO_BiologicalProcess	4	0.00036	0.0081
GO:0042745	circadian sleep/wake cycle	GO_BiologicalProcess	3	0.0004	0.0084
GO:0015844	monoamine transport	KEGG	3	0.0045	0.0091

## Sheet: Table S26
Table S26. GO and KEGG enrichment of top 500 GC3 genes in Nemopilema nomurai
GO ID	Term	Ontology source	Count	P-value	Bonferroni P-value
GO:0045761	regulation of adenylate cyclase activity	GO_BiologicalProcess	17	1.1e-13	8.6e-11
GO:0006171	cAMP biosynthetic process	GO_BiologicalProcess	21	2.1e-13	1.5e-10
GO:0046058	cAMP metabolic process	GO_BiologicalProcess	23	2.1e-13	1.6e-10
GO:0009187	cyclic nucleotide metabolic process	GO_BiologicalProcess	26	2.1e-13	1.6e-10
GO:0030817	regulation of cAMP biosynthetic process	GO_BiologicalProcess	20	7e-13	5.3e-10
GO:0030814	regulation of cAMP metabolic process	GO_BiologicalProcess	21	9.3e-13	7e-10
GO:0030802	regulation of cyclic nucleotide biosynthetic process	GO_BiologicalProcess	21	2.1e-12	1.6e-09
GO:0052652	cyclic purine nucleotide metabolic process	GO_BiologicalProcess	22	3.7e-12	2.8e-09
GO:0031279	regulation of cyclase activity	GO_BiologicalProcess	17	3.9e-12	2.9e-09
GO:0009190	cyclic nucleotide biosynthetic process	GO_BiologicalProcess	22	4.2e-12	3.1e-09
GO:0051339	regulation of lyase activity	GO_BiologicalProcess	17	5.6e-12	4.2e-09
GO:0098655	cation transmembrane transport	GO_BiologicalProcess	43	3.2e-10	2.4e-07
GO:1903522	regulation of blood circulation	GO_BiologicalProcess	26	1.7e-09	1.2e-06
GO:0098660	inorganic ion transmembrane transport	GO_BiologicalProcess	42	3e-09	2.2e-06
GO:0007193	adenylate cyclase-inhibiting G-protein coupled receptor signaling pathway	GO_BiologicalProcess	13	5.2e-09	3.7e-06
GO:0015672	monovalent inorganic cation transport	GO_BiologicalProcess	33	7.5e-09	5.3e-06
GO:0050890	cognition	GO_BiologicalProcess	23	8.3e-09	5.9e-06
GO:0055082	cellular chemical homeostasis	GO_BiologicalProcess	42	9.2e-09	6.5e-06
GO:0019229	regulation of vasoconstriction	GO_BiologicalProcess	12	1e-08	7.4e-06
GO:0007189	adenylate cyclase-activating G-protein coupled receptor signaling pathway	GO_BiologicalProcess	14	1.2e-08	8.6e-06
GO:0007194	negative regulation of adenylate cyclase activity	GO_BiologicalProcess	8	1.4e-08	1e-05
GO:0042310	vasoconstriction	GO_BiologicalProcess	13	1.7e-08	1.2e-05
GO:0009260	ribonucleotide biosynthetic process	GO_BiologicalProcess	23	2e-08	1.4e-05
GO:0006813	potassium ion transport	GO_BiologicalProcess	20	2.3e-08	1.6e-05
GO:0030818	negative regulation of cAMP biosynthetic process	GO_BiologicalProcess	9	2.3e-08	1.6e-05
GO:0098662	inorganic cation transmembrane transport	GO_BiologicalProcess	37	2.6e-08	1.8e-05
GO:0046390	ribose phosphate biosynthetic process	GO_BiologicalProcess	23	2.7e-08	1.9e-05
GO:0019725	cellular homeostasis	GO_BiologicalProcess	45	3.3e-08	2.3e-05
GO:0009152	purine ribonucleotide biosynthetic process	GO_BiologicalProcess	22	3.4e-08	2.4e-05
GO:0031280	negative regulation of cyclase activity	GO_BiologicalProcess	8	4.1e-08	2.8e-05
GO:0072359	circulatory system development	GO_BiologicalProcess	48	4e-08	2.8e-05
GO:0030803	negative regulation of cyclic nucleotide biosynthetic process	GO_BiologicalProcess	9	5e-08	3.4e-05
GO:0006164	purine nucleotide biosynthetic process	GO_BiologicalProcess	22	5.4e-08	3.7e-05
GO:0030815	negative regulation of cAMP metabolic process	GO_BiologicalProcess	9	6.4e-08	4.4e-05
GO:0051216	cartilage development	GO_BiologicalProcess	18	6.4e-08	4.4e-05
GO:0003321	positive regulation of blood pressure by epinephrine-norepinephrine	GO_BiologicalProcess	5	6.7e-08	4.6e-05
GO:0051350	negative regulation of lyase activity	GO_BiologicalProcess	8	7.7e-08	5.3e-05
GO:0051240	positive regulation of multicellular organismal process	GO_BiologicalProcess	62	8e-08	5.4e-05
GO:0007611	learning or memory	GO_BiologicalProcess	20	8.8e-08	6e-05
GO:0030809	negative regulation of nucleotide biosynthetic process	GO_BiologicalProcess	9	1e-07	7e-05
GO:1900372	negative regulation of purine nucleotide biosynthetic process	GO_BiologicalProcess	9	1e-07	7e-05
GO:0071880	adenylate cyclase-activating adrenergic receptor signaling pathway	GO_BiologicalProcess	7	1.2e-07	8.1e-05
GO:0072522	purine-containing compound biosynthetic process	GO_BiologicalProcess	22	1.2e-07	8.3e-05
GO:0030800	negative regulation of cyclic nucleotide metabolic process	GO_BiologicalProcess	9	1.2e-07	8.6e-05
GO:0001994	norepinephrine-epinephrine vasoconstriction involved in regulation of systemic arterial blood pressure	GO_BiologicalProcess	4	1.6e-07	0.00011
GO:0050877	neurological system process	GO_BiologicalProcess	57	1.9e-07	0.00013
GO:0051960	regulation of nervous system development	GO_BiologicalProcess	40	2.3e-07	0.00015
GO:0007507	heart development	GO_BiologicalProcess	31	2.6e-07	0.00017
GO:0045777	positive regulation of blood pressure	GO_BiologicalProcess	9	2.9e-07	0.00019
GO:0043269	regulation of ion transport	GO_BiologicalProcess	32	3.4e-07	0.00022
GO:0048844	artery morphogenesis	GO_BiologicalProcess	10	3.6e-07	0.00024
GO:0009165	nucleotide biosynthetic process	GO_BiologicalProcess	23	4.9e-07	0.00032
GO:1901293	nucleoside phosphate biosynthetic process	GO_BiologicalProcess	23	5.7e-07	0.00037
GO:0006814	sodium ion transport	GO_BiologicalProcess	18	5.8e-07	0.00037
GO:0060840	artery development	GO_BiologicalProcess	11	7.8e-07	0.0005
GO:2000064	regulation of cortisol biosynthetic process	GO_BiologicalProcess	4	8.1e-07	0.00052
GO:0035637	multicellular organismal signaling	GO_BiologicalProcess	17	9.3e-07	0.00059
GO:0042472	inner ear morphogenesis	GO_BiologicalProcess	12	1e-06	0.00067
GO:0002062	chondrocyte differentiation	GO_BiologicalProcess	12	1e-06	0.00067
GO:0030801	positive regulation of cyclic nucleotide metabolic process	GO_BiologicalProcess	13	1e-06	0.00068
GO:0048589	developmental growth	GO_BiologicalProcess	32	1.1e-06	0.00073
GO:0042471	ear morphogenesis	GO_BiologicalProcess	13	1.2e-06	0.00082
GO:1900544	positive regulation of purine nucleotide metabolic process	GO_BiologicalProcess	14	1.3e-06	0.00088
GO:0071875	adrenergic receptor signaling pathway	GO_BiologicalProcess	7	1.4e-06	0.00089
GO:0045981	positive regulation of nucleotide metabolic process	GO_BiologicalProcess	14	1.5e-06	0.00095
GO:0045937	positive regulation of phosphate metabolic process	GO_BiologicalProcess	47	1.6e-06	0.001
GO:0010562	positive regulation of phosphorus metabolic process	GO_BiologicalProcess	47	1.6e-06	0.001
GO:0015711	organic anion transport	GO_BiologicalProcess	22	1.6e-06	0.001
GO:0001508	action potential	GO_BiologicalProcess	14	1.6e-06	0.001
GO:0001657	ureteric bud development	GO_BiologicalProcess	12	1.9e-06	0.0012
GO:0003007	heart morphogenesis	GO_BiologicalProcess	18	2e-06	0.0012
GO:0072163	mesonephric epithelium development	GO_BiologicalProcess	12	2.1e-06	0.0013
GO:0043009	chordate embryonic development	GO_BiologicalProcess	31	2.1e-06	0.0013
GO:0072164	mesonephric tubule development	GO_BiologicalProcess	12	2.1e-06	0.0013
GO:0090596	sensory organ morphogenesis	GO_BiologicalProcess	19	2.2e-06	0.0013
GO:0032347	regulation of aldosterone biosynthetic process	GO_BiologicalProcess	4	2.4e-06	0.0014
GO:0015804	neutral amino acid transport	GO_BiologicalProcess	7	2.2e-06	0.0014
GO:0030198	extracellular matrix organization	GO_BiologicalProcess	22	2.3e-06	0.0014
GO:0032344	regulation of aldosterone metabolic process	GO_BiologicalProcess	4	2.4e-06	0.0014
GO:0043062	extracellular structure organization	GO_BiologicalProcess	22	2.4e-06	0.0015
GO:0019226	transmission of nerve impulse	GO_BiologicalProcess	10	2.6e-06	0.0016
GO:0009792	embryo development ending in birth or egg hatching	GO_BiologicalProcess	31	2.7e-06	0.0017
GO:0090190	positive regulation of branching involved in ureteric bud morphogenesis	GO_BiologicalProcess	6	2.7e-06	0.0017
GO:0060047	heart contraction	GO_BiologicalProcess	19	2.7e-06	0.0017
GO:0040014	regulation of multicellular organism growth	GO_BiologicalProcess	10	2.9e-06	0.0018
GO:0004390	Hippo signaling pathway	KEGG	14	3e-06	0.0018
GO:0061448	connective tissue development	GO_BiologicalProcess	18	3.2e-06	0.0019
GO:0001838	embryonic epithelial tube formation	GO_BiologicalProcess	13	3.1e-06	0.0019
GO:0003015	heart process	GO_BiologicalProcess	19	3.2e-06	0.0019
GO:0072175	epithelial tube formation	GO_BiologicalProcess	13	3.3e-06	0.002
GO:0001823	mesonephros development	GO_BiologicalProcess	12	3.4e-06	0.002
GO:1900543	negative regulation of purine nucleotide metabolic process	GO_BiologicalProcess	9	3.5e-06	0.0021
GO:0048562	embryonic organ morphogenesis	GO_BiologicalProcess	20	3.6e-06	0.0021
GO:0003073	regulation of systemic arterial blood pressure	GO_BiologicalProcess	11	3.8e-06	0.0023
GO:0051952	regulation of amine transport	GO_BiologicalProcess	9	4e-06	0.0024
GO:0001944	vasculature development	GO_BiologicalProcess	32	4.6e-06	0.0027
GO:0045980	negative regulation of nucleotide metabolic process	GO_BiologicalProcess	9	4.6e-06	0.0028
GO:0048514	blood vessel morphogenesis	GO_BiologicalProcess	28	5.1e-06	0.003
GO:0072358	cardiovascular system development	GO_BiologicalProcess	32	5.4e-06	0.0032
GO:1905332	positive regulation of morphogenesis of an epithelium	GO_BiologicalProcess	7	5.4e-06	0.0032
GO:0001658	branching involved in ureteric bud morphogenesis	GO_BiologicalProcess	9	5.3e-06	0.0032
GO:0007512	adult heart development	GO_BiologicalProcess	5	5.7e-06	0.0034
GO:0009581	detection of external stimulus	GO_BiologicalProcess	13	5.9e-06	0.0035
GO:0004924	Renin secretion	KEGG	9	6.1e-06	0.0036
GO:0001568	blood vessel development	GO_BiologicalProcess	31	6.4e-06	0.0037
GO:0071805	potassium ion transmembrane transport	GO_BiologicalProcess	15	6.5e-06	0.0038
GO:0048839	inner ear development	GO_BiologicalProcess	15	6.5e-06	0.0038
GO:0061213	positive regulation of mesonephros development	GO_BiologicalProcess	6	6.5e-06	0.0038
GO:0071804	cellular potassium ion transport	GO_BiologicalProcess	15	6.5e-06	0.0038
GO:0051899	membrane depolarization	GO_BiologicalProcess	11	6.9e-06	0.004
GO:0045762	positive regulation of adenylate cyclase activity	GO_BiologicalProcess	8	7.8e-06	0.0045
GO:0008016	regulation of heart contraction	GO_BiologicalProcess	17	8e-06	0.0046
GO:0001997	positive regulation of the force of heart contraction by epinephrine-norepinephrine	GO_BiologicalProcess	3	8.2e-06	0.0048
GO:0002063	chondrocyte development	GO_BiologicalProcess	6	8.4e-06	0.0049
GO:0003085	negative regulation of systemic arterial blood pressure	GO_BiologicalProcess	5	8.4e-06	0.0049
GO:0090189	regulation of branching involved in ureteric bud morphogenesis	GO_BiologicalProcess	6	8.4e-06	0.0049
GO:0046184	aldehyde biosynthetic process	GO_BiologicalProcess	5	8.4e-06	0.0049
GO:0007612	learning	GO_BiologicalProcess	13	8.7e-06	0.005
GO:0072006	nephron development	GO_BiologicalProcess	13	1e-05	0.0058
GO:0021915	neural tube development	GO_BiologicalProcess	14	1e-05	0.006
GO:0003044	regulation of systemic arterial blood pressure mediated by a chemical signal	GO_BiologicalProcess	8	1e-05	0.006
GO:0034765	regulation of ion transmembrane transport	GO_BiologicalProcess	23	1e-05	0.006
GO:0034651	cortisol biosynthetic process	GO_BiologicalProcess	4	1e-05	0.0062
GO:0035148	tube formation	GO_BiologicalProcess	13	1e-05	0.0062
GO:0050966	detection of mechanical stimulus involved in sensory perception of pain	GO_BiologicalProcess	4	1e-05	0.0062
GO:0031946	regulation of glucocorticoid biosynthetic process	GO_BiologicalProcess	4	1e-05	0.0062
GO:0030819	positive regulation of cAMP biosynthetic process	GO_BiologicalProcess	10	1.2e-05	0.0071
GO:0060675	ureteric bud morphogenesis	GO_BiologicalProcess	9	1.2e-05	0.0072
GO:0030534	adult behavior	GO_BiologicalProcess	13	1.3e-05	0.0076
GO:0072001	renal system development	GO_BiologicalProcess	19	1.3e-05	0.0078
GO:0030804	positive regulation of cyclic nucleotide biosynthetic process	GO_BiologicalProcess	11	1.4e-05	0.0081
GO:0001501	skeletal system development	GO_BiologicalProcess	26	1.5e-05	0.0087
GO:0072171	mesonephric tubule morphogenesis	GO_BiologicalProcess	9	1.6e-05	0.009
GO:0006820	anion transport	GO_BiologicalProcess	25	1.6e-05	0.0091
GO:0050767	regulation of neurogenesis	GO_BiologicalProcess	33	1.6e-05	0.0091
GO:0050804	modulation of synaptic transmission	GO_BiologicalProcess	19	1.6e-05	0.0092
GO:0050974	detection of mechanical stimulus involved in sensory perception	GO_BiologicalProcess	6	1.7e-05	0.0095
GO:0061217	regulation of mesonephros development	GO_BiologicalProcess	6	1.7e-05	0.0095

## Sheet: Table S27
Table S27. GO and KEGG enrichment of top 100 GC3 genes in Aurelia aurita
GO ID	Term	Ontology source	Count	P-value	Bonferroni P-value
GO:0030814	regulation of cAMP metabolic process	GO_BiologicalProcess	8	3.72e-07	2.53e-05
GO:0046058	cAMP metabolic process	GO_BiologicalProcess	8	8.08e-07	5.42e-05
GO:0050982	detection of mechanical stimulus	GO_BiologicalProcess	5	1.2e-06	7.93e-05
GO:0030799	regulation of cyclic nucleotide metabolic process	GO_BiologicalProcess	8	1.28e-06	8.32e-05
GO:0009582	detection of abiotic stimulus	GO_BiologicalProcess	7	2.38e-06	0.000152
GO:0035725	sodium ion transmembrane transport	GO_BiologicalProcess	7	4.46e-06	0.000267
GO:0001658	branching involved in ureteric bud morphogenesis	GO_BiologicalProcess	5	7.89e-06	0.000466
GO:0060675	ureteric bud morphogenesis	GO_BiologicalProcess	5	1.23e-05	0.0007
GO:0072171	mesonephric tubule morphogenesis	GO_BiologicalProcess	5	1.41e-05	0.00079
GO:0072078	nephron tubule morphogenesis	GO_BiologicalProcess	5	2.36e-05	0.0013
GO:0072088	nephron epithelium morphogenesis	GO_BiologicalProcess	5	2.66e-05	0.00144
GO:0009581	detection of external stimulus	GO_BiologicalProcess	6	2.89e-05	0.00153
GO:0030817	regulation of cAMP biosynthetic process	GO_BiologicalProcess	6	2.89e-05	0.00153
GO:0061333	renal tubule morphogenesis	GO_BiologicalProcess	5	2.99e-05	0.00155
GO:0072028	nephron morphogenesis	GO_BiologicalProcess	5	2.99e-05	0.00155
GO:0006171	cAMP biosynthetic process	GO_BiologicalProcess	6	3.39e-05	0.00173
GO:0001976	neurological system process involved in regulation of systemic arterial blood pressure	GO_BiologicalProcess	3	5.89e-05	0.00288
GO:0060993	kidney morphogenesis	GO_BiologicalProcess	5	6.59e-05	0.00316
GO:0072080	nephron tubule development	GO_BiologicalProcess	5	6.91e-05	0.00318
GO:0061326	renal tubule development	GO_BiologicalProcess	5	7.6e-05	0.00342
GO:0072163	mesonephric epithelium development	GO_BiologicalProcess	5	9.97e-05	0.00379
GO:0072164	mesonephric tubule development	GO_BiologicalProcess	5	9.97e-05	0.00379
GO:0001657	ureteric bud development	GO_BiologicalProcess	5	9.54e-05	0.00381
GO:0090190	positive regulation of branching involved in ureteric bud morphogenesis	GO_BiologicalProcess	3	9.51e-05	0.0039
GO:0048745	smooth muscle tissue development	GO_BiologicalProcess	3	0.000126	0.00453
GO:0001823	mesonephros development	GO_BiologicalProcess	5	0.000123	0.00457
GO:0061213	positive regulation of mesonephros development	GO_BiologicalProcess	3	0.000143	0.00502
GO:0072009	nephron epithelium development	GO_BiologicalProcess	5	0.000164	0.0054
GO:0050974	detection of mechanical stimulus involved in sensory perception	GO_BiologicalProcess	3	0.000162	0.00552
GO:0090103	cochlea morphogenesis	GO_BiologicalProcess	3	0.000162	0.00552
GO:0090189	regulation of branching involved in ureteric bud morphogenesis	GO_BiologicalProcess	3	0.000162	0.00552
GO:0061217	regulation of mesonephros development	GO_BiologicalProcess	3	0.000229	0.00665
GO:0007202	activation of phospholipase C activity	GO_BiologicalProcess	3	0.000255	0.00713
GO:0015844	monoamine transport	GO_BiologicalProcess	4	0.000422	0.011
GO:0007215	glutamate receptor signaling pathway	GO_BiologicalProcess	4	0.000463	0.0116
GO:1905332	positive regulation of morphogenesis of an epithelium	GO_BiologicalProcess	3	0.000529	0.0116
GO:0032228	regulation of synaptic transmission, GABAergic	GO_BiologicalProcess	3	0.000572	0.012
GO:0010517	regulation of phospholipase activity	GO_BiologicalProcess	3	0.0031	0.0124
GO:0010863	positive regulation of phospholipase C activity	GO_BiologicalProcess	3	0.000618	0.0124
GO:1900274	regulation of phospholipase C activity	GO_BiologicalProcess	3	0.000716	0.0136
GO:0090184	positive regulation of kidney development	GO_BiologicalProcess	3	0.000824	0.014
GO:0051932	synaptic transmission, GABAergic	GO_BiologicalProcess	3	0.000942	0.0141
GO:0016239	positive regulation of macroautophagy	GO_BiologicalProcess	3	0.00238	0.0143
GO:0060688	regulation of morphogenesis of a branching structure	GO_BiologicalProcess	3	0.00217	0.0152
GO:0090183	regulation of kidney development	GO_BiologicalProcess	3	0.00197	0.0177
GO:0090102	cochlea development	GO_BiologicalProcess	3	0.00128	0.0179
GO:0003044	regulation of systemic arterial blood pressure mediated by a chemical signal	GO_BiologicalProcess	3	0.00152	0.0182
GO:0030800	negative regulation of cyclic nucleotide metabolic process	GO_BiologicalProcess	3	0.00169	0.0186
GO:0010518	positive regulation of phospholipase activity	GO_BiologicalProcess	3	0.00187	0.0187
GO:0030815	negative regulation of cAMP metabolic process	GO_BiologicalProcess	3	0.00144	0.0187

## Sheet: Table S28
Table S28. GO and KEGG enrichment of top 500 GC3 genes in Aurelia aurita
GO ID	Term	Ontology source	Count	P-value	Bonferroni P-value
GO:0006811	ion transport	GO_BiologicalProcess	83	3.35e-14	2.29e-11
GO:0009165	nucleotide biosynthetic process	GO_BiologicalProcess	32	7.27e-12	4.92e-09
GO:1901293	nucleoside phosphate biosynthetic process	GO_BiologicalProcess	32	9.04e-12	6.11e-09
GO:0098655	cation transmembrane transport	GO_BiologicalProcess	47	6.73e-10	4.48e-07
GO:0009260	ribonucleotide biosynthetic process	GO_BiologicalProcess	26	7.29e-10	4.85e-07
GO:0046390	ribose phosphate biosynthetic process	GO_BiologicalProcess	26	9.07e-10	6.02e-07
GO:0090184	positive regulation of kidney development	GO_BiologicalProcess	11	9.32e-10	6.18e-07
GO:0090189	regulation of branching involved in ureteric bud morphogenesis	GO_BiologicalProcess	9	1.08e-09	7.11e-07
GO:0060675	ureteric bud morphogenesis	GO_BiologicalProcess	13	1.97e-09	1.29e-06
GO:0072080	nephron tubule development	GO_BiologicalProcess	15	2.5e-09	1.64e-06
GO:0072171	mesonephric tubule morphogenesis	GO_BiologicalProcess	13	2.83e-09	1.85e-06
GO:1905332	positive regulation of morphogenesis of an epithelium	GO_BiologicalProcess	10	3.05e-09	1.99e-06
GO:0061326	renal tubule development	GO_BiologicalProcess	15	3.32e-09	2.16e-06
GO:0061217	regulation of mesonephros development	GO_BiologicalProcess	9	3.44e-09	2.23e-06
GO:0090190	positive regulation of branching involved in ureteric bud morphogenesis	GO_BiologicalProcess	8	5.54e-09	3.58e-06
GO:0009152	purine ribonucleotide biosynthetic process	GO_BiologicalProcess	24	5.81e-09	3.75e-06
GO:0001658	branching involved in ureteric bud morphogenesis	GO_BiologicalProcess	12	7.41e-09	4.77e-06
GO:0072078	nephron tubule morphogenesis	GO_BiologicalProcess	13	1.08e-08	6.93e-06
GO:0072088	nephron epithelium morphogenesis	GO_BiologicalProcess	13	1.47e-08	9.41e-06
GO:0061213	positive regulation of mesonephros development	GO_BiologicalProcess	8	1.89e-08	1.2e-05
GO:0061333	renal tubule morphogenesis	GO_BiologicalProcess	13	1.99e-08	1.26e-05
GO:0072028	nephron morphogenesis	GO_BiologicalProcess	13	1.99e-08	1.26e-05
GO:0072073	kidney epithelium development	GO_BiologicalProcess	17	2.32e-08	1.47e-05
GO:0090183	regulation of kidney development	GO_BiologicalProcess	11	2.79e-08	1.76e-05
GO:0072009	nephron epithelium development	GO_BiologicalProcess	15	3.2e-08	2.01e-05
GO:0050795	regulation of behavior	GO_BiologicalProcess	12	3.5e-08	2.2e-05
GO:0098662	inorganic cation transmembrane transport	GO_BiologicalProcess	40	4e-08	2.5e-05
GO:0001657	ureteric bud development	GO_BiologicalProcess	14	5.14e-08	3.2e-05
GO:0072163	mesonephric epithelium development	GO_BiologicalProcess	14	5.8e-08	3.6e-05
GO:0072164	mesonephric tubule development	GO_BiologicalProcess	14	5.8e-08	3.6e-05
GO:0001656	metanephros development	GO_BiologicalProcess	13	9.02e-08	5.59e-05
GO:0072006	nephron development	GO_BiologicalProcess	16	9.75e-08	6.03e-05
GO:0001823	mesonephros development	GO_BiologicalProcess	14	1.03e-07	6.38e-05
GO:0015844	monoamine transport	GO_BiologicalProcess	12	1.33e-07	8.2e-05
GO:0060993	kidney morphogenesis	GO_BiologicalProcess	13	1.48e-07	9.11e-05
GO:0050982	detection of mechanical stimulus	GO_BiologicalProcess	9	2.63e-07	0.00016
GO:0006835	dicarboxylic acid transport	GO_BiologicalProcess	12	3.79e-07	0.000229
GO:0072234	metanephric nephron tubule development	GO_BiologicalProcess	7	4.27e-07	0.000258
GO:0072210	metanephric nephron development	GO_BiologicalProcess	9	5.77e-07	0.000347
GO:0006813	potassium ion transport	GO_BiologicalProcess	19	6.47e-07	0.000388
GO:0072170	metanephric tubule development	GO_BiologicalProcess	7	7.83e-07	0.000468
GO:0048878	chemical homeostasis	GO_BiologicalProcess	50	8.53e-07	0.000508
GO:0051966	regulation of synaptic transmission, glutamatergic	GO_BiologicalProcess	10	9.3e-07	0.000552
GO:0007193	adenylate cyclase-inhibiting G-protein coupled receptor signaling pathway	GO_BiologicalProcess	11	9.64e-07	0.000571
GO:0009581	detection of external stimulus	GO_BiologicalProcess	14	1.35e-06	0.000799
GO:0045981	positive regulation of nucleotide metabolic process	GO_BiologicalProcess	15	1.54e-06	0.000906
GO:1900544	positive regulation of purine nucleotide metabolic process	GO_BiologicalProcess	15	1.54e-06	0.000906
GO:0051937	catecholamine transport	GO_BiologicalProcess	10	1.64e-06	0.000966
GO:0072243	metanephric nephron epithelium development	GO_BiologicalProcess	7	1.76e-06	0.00104
GO:0072273	metanephric nephron morphogenesis	GO_BiologicalProcess	7	1.76e-06	0.00104
GO:0030801	positive regulation of cyclic nucleotide metabolic process	GO_BiologicalProcess	13	2.25e-06	0.00132
GO:0034765	regulation of ion transmembrane transport	GO_BiologicalProcess	27	3.26e-06	0.0019
GO:0050806	positive regulation of synaptic transmission	GO_BiologicalProcess	14	3.36e-06	0.00195
GO:0072207	metanephric epithelium development	GO_BiologicalProcess	7	3.6e-06	0.00209
GO:0060688	regulation of morphogenesis of a branching structure	GO_BiologicalProcess	9	4.08e-06	0.00235
GO:0072074	kidney mesenchyme development	GO_BiologicalProcess	6	4.57e-06	0.00263
GO:0019226	transmission of nerve impulse	GO_BiologicalProcess	10	5.14e-06	0.00294
GO:0034762	regulation of transmembrane transport	GO_BiologicalProcess	27	5.77e-06	0.0033
GO:0006814	sodium ion transport	GO_BiologicalProcess	17	7.1e-06	0.00404
GO:0003338	metanephros morphogenesis	GO_BiologicalProcess	7	8.3e-06	0.00471
GO:0042311	vasodilation	GO_BiologicalProcess	7	8.3e-06	0.00471
GO:0007613	memory	GO_BiologicalProcess	12	9.04e-06	0.00513
GO:0001505	regulation of neurotransmitter levels	GO_BiologicalProcess	15	9.76e-06	0.00552
GO:0035249	synaptic transmission, glutamatergic	GO_BiologicalProcess	10	1.01e-05	0.00569
GO:0042310	vasoconstriction	GO_BiologicalProcess	10	1.01e-05	0.00569
GO:0007210	serotonin receptor signaling pathway	GO_BiologicalProcess	6	1.03e-05	0.0058
GO:0098664	G-protein coupled serotonin receptor signaling pathway	GO_BiologicalProcess	6	1.03e-05	0.0058
GO:0015850	organic hydroxy compound transport	GO_BiologicalProcess	17	1.25e-05	0.00701
GO:0019233	sensory perception of pain	GO_BiologicalProcess	11	1.39e-05	0.00778
GO:0051181	cofactor transport	GO_BiologicalProcess	6	1.66e-05	0.0093
GO:0009612	response to mechanical stimulus	GO_BiologicalProcess	16	2.02e-05	0.0112
GO:0072001	renal system development	GO_BiologicalProcess	19	2.02e-05	0.0112
GO:0032222	regulation of synaptic transmission, cholinergic	GO_BiologicalProcess	4	2.2e-05	0.0122
GO:0072282	metanephric nephron tubule morphogenesis	GO_BiologicalProcess	4	2.2e-05	0.0122
GO:0030804	positive regulation of cyclic nucleotide biosynthetic process	GO_BiologicalProcess	11	2.34e-05	0.0129
GO:0035725	sodium ion transmembrane transport	GO_BiologicalProcess	13	2.38e-05	0.0131
GO:0072075	metanephric mesenchyme development	GO_BiologicalProcess	5	2.69e-05	0.0148
GO:0015711	organic anion transport	GO_BiologicalProcess	25	2.78e-05	0.0153
GO:0001659	temperature homeostasis	GO_BiologicalProcess	7	2.82e-05	0.0155
GO:0001822	kidney development	GO_BiologicalProcess	18	3.14e-05	0.0171
GO:0048754	branching morphogenesis of an epithelial tube	GO_BiologicalProcess	13	3.33e-05	0.0181
GO:1901615	organic hydroxy compound metabolic process	GO_BiologicalProcess	27	3.32e-05	0.0181
GO:0007198	adenylate cyclase-inhibiting serotonin receptor signaling pathway	GO_BiologicalProcess	3	3.6e-05	0.0195
GO:0072095	regulation of branch elongation involved in ureteric bud branching	GO_BiologicalProcess	3	3.6e-05	0.0195
GO:0072191	ureter smooth muscle development	GO_BiologicalProcess	3	3.6e-05	0.0195
GO:0072193	ureter smooth muscle cell differentiation	GO_BiologicalProcess	3	3.6e-05	0.0195
GO:0090191	negative regulation of branching involved in ureteric bud morphogenesis	GO_BiologicalProcess	3	3.6e-05	0.0195
GO:1903998	regulation of eating behavior	GO_BiologicalProcess	3	3.6e-05	0.0195
GO:0050805	negative regulation of synaptic transmission	GO_BiologicalProcess	9	4e-05	0.0216
GO:0014047	glutamate secretion	GO_BiologicalProcess	7	4.45e-05	0.0239
GO:0042136	neurotransmitter biosynthetic process	GO_BiologicalProcess	5	4.71e-05	0.0253
GO:0072079	nephron tubule formation	GO_BiologicalProcess	5	4.71e-05	0.0253
GO:0030810	positive regulation of nucleotide biosynthetic process	GO_BiologicalProcess	11	4.81e-05	0.0258
GO:1900373	positive regulation of purine nucleotide biosynthetic process	GO_BiologicalProcess	11	4.81e-05	0.0258
GO:0048839	inner ear development	GO_BiologicalProcess	14	4.95e-05	0.0264
GO:0009308	amine metabolic process	GO_BiologicalProcess	12	5.21e-05	0.0277
GO:0031279	regulation of cyclase activity	GO_BiologicalProcess	10	5.57e-05	0.0295
GO:0072173	metanephric tubule morphogenesis	GO_BiologicalProcess	4	5.58e-05	0.0295
GO:1905330	regulation of morphogenesis of an epithelium	GO_BiologicalProcess	14	5.55e-05	0.0295
GO:0051339	regulation of lyase activity	GO_BiologicalProcess	10	6.58e-05	0.0347
GO:0019098	reproductive behavior	GO_BiologicalProcess	6	6.67e-05	0.0351
GO:0071804	cellular potassium ion transport	GO_BiologicalProcess	14	6.94e-05	0.0364
GO:0071805	potassium ion transmembrane transport	GO_BiologicalProcess	14	6.94e-05	0.0364
GO:0045761	regulation of adenylate cyclase activity	GO_BiologicalProcess	9	7.17e-05	0.0376
GO:0051969	regulation of transmission of nerve impulse	GO_BiologicalProcess	5	7.73e-05	0.0402
GO:0090102	cochlea development	GO_BiologicalProcess	7	7.72e-05	0.0402
GO:0050915	sensory perception of sour taste	GO_BiologicalProcess	3	8.86e-05	0.046
GO:0060681	branch elongation involved in ureteric bud branching	GO_BiologicalProcess	3	8.86e-05	0.046
GO:0071504	cellular response to heparin	GO_BiologicalProcess	3	8.86e-05	0.046
GO:0007611	learning or memory	GO_BiologicalProcess	16	9.2e-05	0.0477
