# Supplementary material for: The genome of the giant Nomura’s jellyfish sheds light on the early evolution of active predation
Source: BMC Biol. 2019 Mar 29;17:28. doi: 10.1186/s12915-019-0643-7 (PMC6441219; doi:10.1186/s12915-019-0643-7)
Supplement: Supplementary file 5 — Tables S30–S33. Functional enrichment of medusa bell in Nemopilema nomurai and Sanderia malayensis. Tables S34–S37. Functional enrichment of tentacles in Nemopilema nomurai and Sanderia malayensis. (XLSX 51 kb) [file 12915_2019_643_MOESM5_ESM.xlsx]

## Sheet: Table S30
Table S30. Gene ontology enrichment of genes that were highly (>2-fold) expressed in medusa bell compared to tentacles in Nemopilema nomurai
GO ID	GO Term	Gene count	P-value	Bonferroni P-value
GO:0016645	oxidoreductase activity, acting on the CH-NH group of donors	6	9.7e-06	0.0063
GO:0019838	growth factor binding	12	1e-05	0.007
GO:0032989	cellular component morphogenesis	43	2.1e-06	0.0015
GO:0042219	cellular modified amino acid catabolic process	5	8.9e-06	0.0058
GO:0001704	formation of primary germ layer	12	4.8e-06	0.0032
GO:0048732	gland development	25	4.5e-06	0.003
GO:0050839	cell adhesion molecule binding	25	5.9e-06	0.0039
GO:0055114	oxidation-reduction process	47	9.5e-08	6.9e-05
GO:1901565	organonitrogen compound catabolic process	24	1e-06	0.00075
GO:0005509	calcium ion binding	33	7.2e-06	0.0048
GO:0005859	muscle myosin complex	6	1e-06	0.0007
GO:0016460	myosin II complex	7	5.5e-07	0.00039
GO:0043062	extracellular structure organization	30	5.1e-12	3.9e-09
GO:0030198	extracellular matrix organization	30	4.7e-12	3.6e-09
GO:0050662	coenzyme binding	18	1.4e-07	0.0001
GO:0050660	flavin adenine dinucleotide binding	11	1e-06	0.0007
GO:0051094	positive regulation of developmental process	56	1.6e-09	1.2e-06
GO:0051240	positive regulation of multicellular organismal process	63	2.9e-09	2.2e-06
GO:0060322	head development	35	2.5e-06	0.0017
GO:0007417	central nervous system development	42	7.1e-07	0.0005
GO:0007420	brain development	33	6.1e-06	0.004
GO:0060548	negative regulation of cell death	39	9.5e-06	0.0062
GO:0043069	negative regulation of programmed cell death	38	3.5e-06	0.0024
GO:0043066	negative regulation of apoptotic process	38	2.8e-06	0.0019
GO:0070848	response to growth factor	33	8.5e-07	0.0006
GO:0071363	cellular response to growth factor stimulus	32	9.2e-07	0.00065
GO:0007167	enzyme linked receptor protein signaling pathway	41	8.8e-06	0.0058
GO:0031012	extracellular matrix	38	5e-12	3.8e-09
GO:0044420	extracellular matrix component	13	1.4e-06	0.001
GO:0005578	proteinaceous extracellular matrix	32	1.6e-12	1.2e-09
GO:0005604	basement membrane	11	2.9e-06	0.002
GO:0040008	regulation of growth	31	1.2e-05	0.0079
GO:0048589	developmental growth	30	2.7e-06	0.0019
GO:0048638	regulation of developmental growth	19	1.4e-05	0.0094
GO:0060560	developmental growth involved in morphogenesis	16	1e-05	0.0071
GO:0051960	regulation of nervous system development	37	1e-06	0.00072
GO:0060284	regulation of cell development	36	6.1e-06	0.0041
GO:0048699	generation of neurons	57	8.8e-08	6.4e-05
GO:0030182	neuron differentiation	53	1.3e-07	9.7e-05
GO:0019866	organelle inner membrane	29	1.8e-06	0.0012
GO:0044429	mitochondrial part	46	1.2e-07	8.7e-05
GO:0005740	mitochondrial envelope	34	4.7e-06	0.0031
GO:0031966	mitochondrial membrane	32	1e-05	0.0065
GO:0005743	mitochondrial inner membrane	29	1.9e-07	0.00014
GO:0048589	developmental growth	30	2.7e-06	0.0019
GO:0060560	developmental growth involved in morphogenesis	16	1e-05	0.0071
GO:0003401	axis elongation	7	3.6e-06	0.0024
GO:0060428	lung epithelium development	7	1.1e-05	0.0071
GO:0060602	branch elongation of an epithelium	7	1.1e-07	8.3e-05
GO:0009653	anatomical structure morphogenesis	103	1.3e-14	1e-11
GO:0048646	anatomical structure formation involved in morphogenesis	59	2.7e-14	2.1e-11
GO:0051093	negative regulation of developmental process	39	8.4e-07	0.00059
GO:0022603	regulation of anatomical structure morphogenesis	48	6.7e-09	5e-06
GO:0009887	animal organ morphogenesis	56	1.3e-12	1e-09
GO:0045596	negative regulation of cell differentiation	30	1.2e-05	0.0081
GO:0008092	cytoskeletal protein binding	37	1.2e-05	0.0081
GO:0006936	muscle contraction	22	1e-06	0.0007
GO:0044449	contractile fiber part	22	1.1e-10	8.6e-08
GO:0043292	contractile fiber	22	6e-10	4.5e-07
GO:0030017	sarcomere	19	6.1e-09	4.6e-06
GO:0030016	myofibril	20	7.5e-09	5.6e-06
GO:0010463	mesenchymal cell proliferation	9	3.1e-07	0.00022
GO:0007498	mesoderm development	12	8.6e-06	0.0056
GO:0010464	regulation of mesenchymal cell proliferation	8	3.8e-07	0.00027
GO:0002053	positive regulation of mesenchymal cell proliferation	7	9.3e-07	0.00066
GO:0060485	mesenchyme development	23	7.7e-10	5.8e-07
GO:0048562	embryonic organ morphogenesis	21	3.6e-07	0.00025
GO:0048368	lateral mesoderm development	5	8.9e-06	0.0058
GO:0010464	regulation of mesenchymal cell proliferation	8	3.8e-07	0.00027
GO:0061036	positive regulation of cartilage development	7	1.9e-06	0.0013
GO:2000027	regulation of organ morphogenesis	18	6.3e-06	0.0042
GO:0072191	ureter smooth muscle development	4	1.2e-07	9.4e-05
GO:0090183	regulation of kidney development	8	1.3e-05	0.0086
GO:0090184	positive regulation of kidney development	7	1.3e-05	0.0084
GO:2000826	regulation of heart morphogenesis	7	5.4e-06	0.0036
GO:0072193	ureter smooth muscle cell differentiation	4	1.2e-07	9.4e-05
GO:0048598	embryonic morphogenesis	35	7.2e-09	5.3e-06
GO:0061448	connective tissue development	20	6.6e-08	4.8e-05
GO:0001501	skeletal system development	31	1.3e-08	9.9e-06
GO:0051216	cartilage development	17	1.4e-07	0.0001
GO:0048705	skeletal system morphogenesis	19	3e-08	2.2e-05
GO:0061036	positive regulation of cartilage development	7	1.9e-06	0.0013
GO:2000027	regulation of organ morphogenesis	18	6.3e-06	0.0042
GO:0002062	chondrocyte differentiation	11	3.9e-06	0.0026
GO:2000826	regulation of heart morphogenesis	7	5.4e-06	0.0036
GO:0040012	regulation of locomotion	37	3.2e-06	0.0022
GO:0048870	cell motility	58	4.3e-08	3.2e-05
GO:0051270	regulation of cellular component movement	37	3.3e-06	0.0023
GO:0016477	cell migration	57	2.4e-09	1.8e-06
GO:2000145	regulation of cell motility	36	1e-06	0.00073
GO:0001667	ameboidal-type cell migration	21	4.4e-06	0.0029
GO:0030334	regulation of cell migration	35	4.4e-07	0.00031
GO:0060485	mesenchyme development	23	7.7e-10	5.8e-07
GO:0048762	mesenchymal cell differentiation	17	2.4e-07	0.00017
GO:0009653	anatomical structure morphogenesis	103	1.3e-14	1e-11
GO:0009888	tissue development	83	1.1e-13	9.1e-11
GO:0048646	anatomical structure formation involved in morphogenesis	59	2.7e-14	2.1e-11
GO:0009790	embryo development	47	1.6e-08	1.2e-05
GO:0007507	heart development	33	5.8e-09	4.3e-06
GO:0009887	animal organ morphogenesis	56	1.3e-12	1e-09
GO:0072359	circulatory system development	57	1.1e-13	8.6e-11
GO:0072358	cardiovascular system development	42	6.3e-12	4.8e-09
GO:0001944	vasculature development	42	4e-12	3.1e-09
GO:0001568	blood vessel development	41	4.8e-12	3.7e-09
GO:0048514	blood vessel morphogenesis	38	3.5e-12	2.7e-09
GO:0001525	angiogenesis	31	9.2e-10	7e-07
GO:0009653	anatomical structure morphogenesis	103	1.3e-14	1e-11
GO:0009888	tissue development	83	1.1e-13	9.1e-11
GO:0010463	mesenchymal cell proliferation	9	3.1e-07	0.00022
GO:0048646	anatomical structure formation involved in morphogenesis	59	2.7e-14	2.1e-11
GO:0061061	muscle structure development	38	1.6e-10	1.2e-07
GO:0007389	pattern specification process	26	1.2e-06	0.00085
GO:0035295	tube development	30	3.4e-06	0.0023
GO:0048729	tissue morphogenesis	31	6.4e-06	0.0042
GO:0060560	developmental growth involved in morphogenesis	16	1e-05	0.0071
GO:0007498	mesoderm development	12	8.6e-06	0.0056
GO:0009790	embryo development	47	1.6e-08	1.2e-05
GO:0048598	embryonic morphogenesis	35	7.2e-09	5.3e-06
GO:0060537	muscle tissue development	27	5.6e-09	4.2e-06
GO:0060688	regulation of morphogenesis of a branching structure	9	1.8e-06	0.0013
GO:0001655	urogenital system development	24	5.7e-08	4.2e-05
GO:0003002	regionalization	23	3.1e-07	0.00022
GO:0003401	axis elongation	7	3.6e-06	0.0024
GO:0007423	sensory organ development	30	1.5e-07	0.00011
GO:0007507	heart development	33	5.8e-09	4.3e-06
GO:0009887	animal organ morphogenesis	56	1.3e-12	1e-09
GO:0010464	regulation of mesenchymal cell proliferation	8	3.8e-07	0.00027
GO:0042692	muscle cell differentiation	22	3.5e-06	0.0024
GO:0048568	embryonic organ development	25	1.3e-06	0.00095
GO:0060684	epithelial-mesenchymal cell signaling	4	8.5e-06	0.0056
GO:0072359	circulatory system development	57	1.1e-13	8.6e-11
GO:0001667	ameboidal-type cell migration	21	4.4e-06	0.0029
GO:0001822	kidney development	22	3.1e-08	2.3e-05
GO:0002053	positive regulation of mesenchymal cell proliferation	7	9.3e-07	0.00066
GO:0007517	muscle organ development	25	8.9e-08	6.5e-05
GO:0014706	striated muscle tissue development	25	4.3e-08	3.2e-05
GO:0060485	mesenchyme development	23	7.7e-10	5.8e-07
GO:0072001	renal system development	23	1.9e-08	1.4e-05
GO:0003007	heart morphogenesis	20	3.8e-08	2.8e-05
GO:0003151	outflow tract morphogenesis	9	8.8e-06	0.0058
GO:0042476	odontogenesis	12	4.5e-06	0.003
GO:0043583	ear development	18	1.6e-07	0.00011
GO:0048562	embryonic organ morphogenesis	21	3.6e-07	0.00025
GO:0048644	muscle organ morphogenesis	11	4.3e-07	0.0003
GO:0048705	skeletal system morphogenesis	19	3e-08	2.2e-05
GO:0061326	renal tubule development	11	4.7e-06	0.0031
GO:0072006	nephron development	15	1.5e-07	0.00011
GO:0090596	sensory organ morphogenesis	18	3.8e-06	0.0025
GO:2000027	regulation of organ morphogenesis	18	6.3e-06	0.0042
GO:0048839	inner ear development	16	6.2e-07	0.00044
GO:0001656	metanephros development	14	4.3e-09	3.2e-06
GO:0001823	mesonephros development	11	1.1e-05	0.0074
GO:0048762	mesenchymal cell differentiation	17	2.4e-07	0.00017
GO:0060415	muscle tissue morphogenesis	9	1.2e-05	0.008
GO:0060428	lung epithelium development	7	1.1e-05	0.0071
GO:0060602	branch elongation of an epithelium	7	1.1e-07	8.3e-05
GO:0072073	kidney epithelium development	15	3.4e-07	0.00024
GO:0072191	ureter smooth muscle development	4	1.2e-07	9.4e-05
GO:0072198	mesenchymal cell proliferation involved in ureter development	3	6.8e-06	0.0045
GO:0090183	regulation of kidney development	8	1.3e-05	0.0086
GO:0090184	positive regulation of kidney development	7	1.3e-05	0.0084
GO:0042471	ear morphogenesis	13	6.5e-07	0.00046
GO:0042472	inner ear morphogenesis	12	5.5e-07	0.00039
GO:0072009	nephron epithelium development	12	3.7e-06	0.0025
GO:0072199	regulation of mesenchymal cell proliferation involved in ureter development	3	6.8e-06	0.0045
GO:2000826	regulation of heart morphogenesis	7	5.4e-06	0.0036
GO:0001837	epithelial to mesenchymal transition	11	1.4e-05	0.0094
GO:0003338	metanephros morphogenesis	7	4.4e-06	0.003
GO:0072163	mesonephric epithelium development	11	7.5e-06	0.0049
GO:0072164	mesonephric tubule development	11	7.5e-06	0.0049
GO:0072193	ureter smooth muscle cell differentiation	4	1.2e-07	9.4e-05
GO:0072080	nephron tubule development	11	3.5e-06	0.0024
GO:0001657	ureteric bud development	11	6.8e-06	0.0045
GO:0060449	bud elongation involved in lung branching	4	4.3e-06	0.0029

## Sheet: Table S31 
Table S31. Gene ontology enrichment of genes that were highly (>4-fold) expressed in medusa bell compared to tentacles in Nemopilema nomurai
GO ID	GO Term	Gene count	P-value	Bonferroni P-value
GO:0009952	anterior/posterior pattern specification	9	4.9e-07	2.1e-05
GO:0005604	basement membrane	5	9e-05	0.0023
GO:0005884	actin filament	5	0.0001	0.0026
GO:0048705	skeletal system morphogenesis	10	4.9e-08	2.2e-06
GO:0051015	actin filament binding	7	3.7e-06	0.00014
GO:0042471	ear morphogenesis	6	2.1e-05	0.00067
GO:0042472	inner ear morphogenesis	5	0.0001	0.0026
GO:0090103	cochlea morphogenesis	3	0.00017	0.0041
GO:0021675	nerve development	4	0.00036	0.0077
GO:0021602	cranial nerve morphogenesis	3	0.00027	0.0063
GO:0030878	thyroid gland development	3	0.00027	0.0063
GO:0021545	cranial nerve development	4	8.6e-05	0.0023
GO:0003151	outflow tract morphogenesis	3	0.0043	0.0087
GO:0048644	muscle organ morphogenesis	5	3.6e-05	0.0011
GO:0060415	muscle tissue morphogenesis	4	0.00038	0.0077
GO:0003208	cardiac ventricle morphogenesis	3	0.0047	0.0047
GO:0006936	muscle contraction	15	5.1e-11	2.4e-09
GO:0016459	myosin complex	7	3e-08	1.4e-06
GO:0005859	muscle myosin complex	6	1.9e-10	9.5e-09
GO:0016460	myosin II complex	7	2.6e-11	1.3e-09
GO:0032982	myosin filament	4	2.7e-06	0.00011
GO:0030017	sarcomere	15	1e-14	5.5e-13
GO:0031674	I band	7	3.2e-06	0.00013
GO:0032432	actin filament bundle	5	1.1e-05	0.0004
GO:0042641	actomyosin	5	1.7e-05	0.00056
GO:0030018	Z disc	7	1.6e-06	7e-05
GO:0097517	contractile actin filament bundle	5	7.3e-06	0.00026
GO:0001725	stress fiber	5	7.3e-06	0.00026
GO:0006936	muscle contraction	15	5.1e-11	2.4e-09
GO:0030048	actin filament-based movement	7	3.4e-06	0.00013
GO:0070252	actin-mediated cell contraction	7	1e-06	4.3e-05
GO:0030049	muscle filament sliding	6	3e-08	1.4e-06
GO:0033275	actin-myosin filament sliding	6	3e-08	1.4e-06
GO:0036379	myofilament	4	4.7e-06	0.00017
GO:0005865	striated muscle thin filament	4	2.7e-06	0.00011
GO:0031214	biomineral tissue development	6	4.4e-05	0.0012
GO:0003151	outflow tract morphogenesis	3	0.0043	0.0087
GO:0003179	heart valve morphogenesis	3	0.00054	0.0097
GO:0070167	regulation of biomineral tissue development	5	3.8e-05	0.0011
GO:0003188	heart valve formation	3	3.2e-05	0.001
GO:0030500	regulation of bone mineralization	4	0.00034	0.0076
GO:0060415	muscle tissue morphogenesis	4	0.00038	0.0077
GO:0003203	endocardial cushion morphogenesis	3	0.00041	0.0078
GO:0006936	muscle contraction	15	5.1e-11	2.4e-09
GO:0030048	actin filament-based movement	7	3.4e-06	0.00013
GO:0044449	contractile fiber part	18	3e-18	1.6e-16
GO:0070252	actin-mediated cell contraction	7	1e-06	4.3e-05
GO:0006937	regulation of muscle contraction	7	7.3e-06	0.00025
GO:0043292	contractile fiber	18	1.4e-17	7.6e-16
GO:0016459	myosin complex	7	3e-08	1.4e-06
GO:0030017	sarcomere	15	1e-14	5.5e-13
GO:0030016	myofibril	16	2.9e-15	1.5e-13
GO:0031674	I band	7	3.2e-06	0.00013
GO:0016460	myosin II complex	7	2.6e-11	1.3e-09
GO:0030018	Z disc	7	1.6e-06	7e-05

## Sheet: Table S32 
Table S32. Gene ontology enrichment of genes that were highly (>2-fold) expressed in medusa bell compared to tentacles in Sanderia malayensis
GO ID	GO Term	Gene count	P-value	Bonferroni P-value
GO:0005577	fibrinogen complex	3	3.9e-05	0.0046
GO:0009799	specification of symmetry	7	8.1e-05	0.0086
GO:0043046	DNA methylation involved in gamete generation	4	1e-05	0.0013
GO:0045746	negative regulation of Notch signaling pathway	4	8.7e-05	0.0091
GO:0021517	ventral spinal cord development	5	4.1e-05	0.0048
GO:0021515	cell differentiation in spinal cord	5	6.6e-05	0.0071
GO:2000241	regulation of reproductive process	8	1.3e-05	0.0017
GO:0007498	mesoderm development	8	1e-05	0.0013
GO:0048332	mesoderm morphogenesis	6	2.6e-05	0.0031
GO:0001704	formation of primary germ layer	7	6e-05	0.0066
GO:0001707	mesoderm formation	6	2.2e-05	0.0026
GO:2000241	regulation of reproductive process	8	1.3e-05	0.0017
GO:0003205	cardiac chamber development	8	4.2e-05	0.0048
GO:0031214	biomineral tissue development	8	1.5e-05	0.0019
GO:0003206	cardiac chamber morphogenesis	7	5.4e-05	0.006
GO:0042476	odontogenesis	8	6.3e-06	0.00084
GO:0003002	regionalization	16	1.9e-08	2.7e-06
GO:0009952	anterior/posterior pattern specification	9	4.4e-05	0.0051
GO:0048705	skeletal system morphogenesis	9	5.1e-05	0.0058
GO:0048706	embryonic skeletal system development	8	6.3e-06	0.00084
GO:0048704	embryonic skeletal system morphogenesis	7	9.5e-06	0.0012
GO:0060687	regulation of branching involved in prostate gland morphogenesis	3	1.6e-05	0.002
GO:2000241	regulation of reproductive process	8	1.3e-05	0.0017
GO:0007498	mesoderm development	8	1e-05	0.0013
GO:0005160	transforming growth factor beta receptor binding	5	5e-05	0.0056
GO:0042476	odontogenesis	8	6.3e-06	0.00084
GO:0060395	SMAD protein signal transduction	6	1.4e-05	0.0018
GO:0090092	regulation of transmembrane receptor protein serine/threonine kinase signaling pathway	12	1.8e-07	2.5e-05
GO:0090100	positive regulation of transmembrane receptor protein serine/threonine kinase signaling pathway	8	1.4e-06	0.00019
GO:0060393	regulation of pathway-restricted SMAD protein phosphorylation	6	1.1e-05	0.0014
GO:0010862	positive regulation of pathway-restricted SMAD protein phosphorylation	5	3.7e-05	0.0044
GO:0060389	pathway-restricted SMAD protein phosphorylation	6	1.4e-05	0.0018
GO:0007498	mesoderm development	8	1e-05	0.0013
GO:0045992	negative regulation of embryonic development	4	6.5e-05	0.0071
GO:0048332	mesoderm morphogenesis	6	2.6e-05	0.0031
GO:0001704	formation of primary germ layer	7	6e-05	0.0066
GO:0003205	cardiac chamber development	8	4.2e-05	0.0048
GO:0031214	biomineral tissue development	8	1.5e-05	0.0019
GO:0003197	endocardial cushion development	5	1.9e-05	0.0023
GO:0003206	cardiac chamber morphogenesis	7	5.4e-05	0.006
GO:0003279	cardiac septum development	7	1.3e-05	0.0017
GO:0072132	mesenchyme morphogenesis	5	5.5e-05	0.006
GO:0001707	mesoderm formation	6	2.2e-05	0.0026
GO:0003272	endocardial cushion formation	4	4.1e-05	0.0048
GO:0060411	cardiac septum morphogenesis	6	1.2e-05	0.0015
GO:0060592	mammary gland formation	3	1.6e-05	0.002
GO:0003203	endocardial cushion morphogenesis	5	4.8e-06	0.00065
GO:0048704	embryonic skeletal system morphogenesis	7	9.5e-06	0.0012
GO:0003148	outflow tract septum morphogenesis	5	8.6e-07	0.00011
GO:0060687	regulation of branching involved in prostate gland morphogenesis	3	1.6e-05	0.002

## Sheet: Table S33
Table S33. Gene ontology enrichment of genes that were highly (>4-fold) expressed in medusa bell compared to tentacles in Sanderia malayensis
GO ID	GO Term	Gene count	P-value	Bonferroni P-value
GO:0005859	muscle myosin complex	3	3.9e-05	0.0013
GO:0016460	myosin II complex	3	0.00011	0.0028
GO:0008593	regulation of Notch signaling pathway	3	0.0021	0.0065
GO:0045746	negative regulation of Notch signaling pathway	3	0.00015	0.0035
GO:0048706	embryonic skeletal system development	5	7.6e-05	0.0023
GO:0048704	embryonic skeletal system morphogenesis	4	0.00034	0.0068
GO:0021510	spinal cord development	5	3.3e-05	0.0012
GO:0021517	ventral spinal cord development	4	2.6e-05	0.001
GO:0021515	cell differentiation in spinal cord	4	3.9e-05	0.0013
GO:0048663	neuron fate commitment	5	4.4e-06	0.00018
GO:0021522	spinal cord motor neuron differentiation	3	0.00023	0.0048
GO:1905331	negative regulation of morphogenesis of an epithelium	3	2.7e-05	0.001
GO:0003272	endocardial cushion formation	3	9.1e-05	0.0024
GO:0030500	regulation of bone mineralization	3	0.0021	0.0065
GO:0045839	negative regulation of mitotic nuclear division	3	0.00057	0.0091
GO:0060393	regulation of pathway-restricted SMAD protein phosphorylation	4	7.7e-05	0.0023
GO:0010862	positive regulation of pathway-restricted SMAD protein phosphorylation	3	0.00065	0.0097
GO:0060389	pathway-restricted SMAD protein phosphorylation	4	9.2e-05	0.0023
GO:0045992	negative regulation of embryonic development	4	2.7e-06	0.00011
GO:0045995	regulation of embryonic development	5	7.9e-05	0.0023
GO:0048332	mesoderm morphogenesis	4	0.00013	0.0031
GO:0001704	formation of primary germ layer	5	7.9e-05	0.0023
GO:0001709	cell fate determination	3	0.0005	0.0085
GO:1905331	negative regulation of morphogenesis of an epithelium	3	2.7e-05	0.001
GO:0003151	outflow tract morphogenesis	3	0.0021	0.0084
GO:0003197	endocardial cushion development	4	1.4e-05	0.00057
GO:0003206	cardiac chamber morphogenesis	5	7.4e-05	0.0023
GO:0003279	cardiac septum development	4	0.00041	0.0079
GO:0072132	mesenchyme morphogenesis	4	3.3e-05	0.0012
GO:0001707	mesoderm formation	4	0.00012	0.0029
GO:0003272	endocardial cushion formation	3	9.1e-05	0.0024
GO:0030500	regulation of bone mineralization	3	0.0021	0.0065
GO:0045839	negative regulation of mitotic nuclear division	3	0.00057	0.0091
GO:0060411	cardiac septum morphogenesis	4	8.1e-05	0.0022
GO:0060415	muscle tissue morphogenesis	3	0.0023	0.0023
GO:0003203	endocardial cushion morphogenesis	4	4.7e-06	0.00019
GO:0003208	cardiac ventricle morphogenesis	3	0.0022	0.0045
GO:0003148	outflow tract septum morphogenesis	3	7e-05	0.0023
GO:0010862	positive regulation of pathway-restricted SMAD protein phosphorylation	3	0.00065	0.0097
GO:0055025	positive regulation of cardiac muscle tissue development	3	0.00043	0.0078

## Sheet: Table S34
Table S34. Gene ontology enrichment of genes that were highly (>2-fold) expressed in tentacles than medusa bell of Nemopilema nomurai
GO ID	GO Term	Gene count	P-value	Bonferroni P-value
GO:0051783	regulation of nuclear division	19	1.2e-06	0.001
GO:0061351	neural precursor cell proliferation	16	5.1e-06	0.0043
GO:0070405	ammonium ion binding	10	6.5e-06	0.0054
GO:0022616	DNA strand elongation	9	1.3e-06	0.0011
GO:0015630	microtubule cytoskeleton	68	7.8e-08	6.8e-05
GO:0033554	cellular response to stress	93	3.7e-07	0.00032
GO:0051233	spindle midzone	7	1.1e-05	0.0091
GO:0030900	forebrain development	31	7.8e-07	0.00067
GO:0021537	telencephalon development	23	1.4e-06	0.0012
GO:0031023	microtubule organizing center organization	15	6.2e-06	0.0052
GO:0051297	centrosome organization	15	1.9e-06	0.0016
GO:0061053	somite development	12	1e-05	0.0088
GO:0035282	segmentation	14	1.8e-06	0.0015
GO:1902850	microtubule cytoskeleton organization involved in mitosis	10	1e-05	0.0087
GO:0090307	mitotic spindle assembly	10	9e-06	0.0075
GO:0043062	extracellular structure organization	31	6.2e-08	5.4e-05
GO:0030198	extracellular matrix organization	31	5.8e-08	5.1e-05
GO:0044702	single organism reproductive process	69	2.6e-06	0.0022
GO:0051321	meiotic cell cycle	26	2.1e-08	1.8e-05
GO:1903046	meiotic cell cycle process	22	2e-07	0.00018
GO:0044459	plasma membrane part	122	5.1e-06	0.0043
GO:0098590	plasma membrane region	59	7.7e-07	0.00066
GO:0031226	intrinsic component of plasma membrane	90	4.4e-07	0.00038
GO:0048518	positive regulation of biological process	220	3.7e-07	0.00032
GO:0048522	positive regulation of cellular process	203	1e-07	9.1e-05
GO:0031325	positive regulation of cellular metabolic process	134	5.3e-07	0.00046
GO:0048646	anatomical structure formation involved in morphogenesis	57	7.8e-06	0.0065
GO:0048598	embryonic morphogenesis	42	6.5e-07	0.00056
GO:0048562	embryonic organ morphogenesis	28	1.2e-07	0.0001
GO:0098794	postsynapse	34	5.9e-08	5.1e-05
GO:0044459	plasma membrane part	122	5.1e-06	0.0043
GO:0098590	plasma membrane region	59	7.7e-07	0.00066
GO:0097060	synaptic membrane	28	7.6e-08	6.7e-05
GO:0045211	postsynaptic membrane	23	4.3e-07	0.00037
GO:0048869	cellular developmental process	175	1.8e-08	1.6e-05
GO:0048731	system development	195	3.7e-09	3.3e-06
GO:0030154	cell differentiation	167	4.6e-08	4.1e-05
GO:0048513	animal organ development	148	1e-07	8.8e-05
GO:0022008	neurogenesis	77	4.2e-06	0.0036
GO:0048699	generation of neurons	72	1.1e-05	0.0092
GO:0050890	cognition	26	2e-07	0.00018
GO:0097060	synaptic membrane	28	7.6e-08	6.7e-05
GO:0099536	synaptic signaling	49	5.5e-09	4.8e-06
GO:0099537	trans-synaptic signaling	49	5.5e-09	4.8e-06
GO:0050804	modulation of synaptic transmission	26	1.9e-06	0.0016
GO:0098916	anterograde trans-synaptic signaling	49	5.5e-09	4.8e-06
GO:0022402	cell cycle process	96	3.1e-15	2.8e-12
GO:0051301	cell division	50	4.8e-11	4.3e-08
GO:0051726	regulation of cell cycle	66	1.3e-08	1.1e-05
GO:0044770	cell cycle phase transition	41	2.2e-07	0.00019
GO:0045787	positive regulation of cell cycle	28	2.6e-06	0.0022
GO:0048285	organelle fission	59	2.6e-14	2.3e-11
GO:0051276	chromosome organization	55	6.7e-12	6.1e-09
GO:0098813	nuclear chromosome segregation	34	2.4e-11	2.1e-08
GO:1903047	mitotic cell cycle process	76	2.3e-15	2.1e-12
GO:0090068	positive regulation of cell cycle process	27	1.5e-08	1.3e-05
GO:0044772	mitotic cell cycle phase transition	40	2e-07	0.00017
GO:0044839	cell cycle G2/M phase transition	20	4.1e-06	0.0034
GO:1901987	regulation of cell cycle phase transition	28	2.3e-06	0.0019
GO:0044427	chromosomal part	50	6.4e-06	0.0054
GO:1901990	regulation of mitotic cell cycle phase transition	27	1.9e-06	0.0016
GO:0098794	postsynapse	34	5.9e-08	5.1e-05
GO:0022803	passive transmembrane transporter activity	51	8.1e-15	7.3e-12
GO:0030594	neurotransmitter receptor activity	15	1.8e-07	0.00016
GO:1902495	transmembrane transporter complex	34	3.9e-10	3.4e-07
GO:0015267	channel activity	51	7.5e-15	6.7e-12
GO:0098590	plasma membrane region	59	7.7e-07	0.00066
GO:0022838	substrate-specific channel activity	50	1.3e-15	1.1e-12
GO:0034702	ion channel complex	33	5.6e-11	5e-08
GO:0097060	synaptic membrane	28	7.6e-08	6.7e-05
GO:0099536	synaptic signaling	49	5.5e-09	4.8e-06
GO:0022834	ligand-gated channel activity	21	3e-09	2.6e-06
GO:0022836	gated channel activity	42	4.7e-15	4.2e-12
GO:0045211	postsynaptic membrane	23	4.3e-07	0.00037
GO:0099537	trans-synaptic signaling	49	5.5e-09	4.8e-06
GO:0015276	ligand-gated ion channel activity	21	3e-09	2.6e-06
GO:0098916	anterograde trans-synaptic signaling	49	5.5e-09	4.8e-06
GO:0022803	passive transmembrane transporter activity	51	8.1e-15	7.3e-12
GO:0022891	substrate-specific transmembrane transporter activity	59	1.7e-07	0.00015
GO:0042391	regulation of membrane potential	29	4.1e-06	0.0035
GO:1902495	transmembrane transporter complex	34	3.9e-10	3.4e-07
GO:0015267	channel activity	51	7.5e-15	6.7e-12
GO:0022838	substrate-specific channel activity	50	1.3e-15	1.1e-12
GO:0034702	ion channel complex	33	5.6e-11	5e-08
GO:0022834	ligand-gated channel activity	21	3e-09	2.6e-06
GO:0022836	gated channel activity	42	4.7e-15	4.2e-12
GO:0034220	ion transmembrane transport	63	2.7e-08	2.3e-05
GO:0071804	cellular potassium ion transport	19	3.6e-06	0.0031
GO:0034703	cation channel complex	20	3.4e-07	0.00029
GO:0015276	ligand-gated ion channel activity	21	3e-09	2.6e-06
GO:0022832	voltage-gated channel activity	24	3.5e-09	3.1e-06
GO:0022890	inorganic cation transmembrane transporter activity	38	6.6e-07	0.00056
GO:0098655	cation transmembrane transport	51	2.2e-08	1.9e-05
GO:0098660	inorganic ion transmembrane transport	50	1.6e-07	0.00014
GO:0071805	potassium ion transmembrane transport	19	3.6e-06	0.0031
GO:0046873	metal ion transmembrane transporter activity	36	2.5e-08	2.2e-05
GO:0098662	inorganic cation transmembrane transport	44	1e-06	0.00092
GO:0022843	voltage-gated cation channel activity	21	6e-10	5.4e-07

## Sheet: Table S35
Table S35. Gene ontology enrichment of genes that were highly (>4-fold) expressed in tentacles compared to medusa bell in Nemopilema nomurai
GO ID	GO Term	Gene count	P-value	Bonferroni P-value
GO:0005230	extracellular ligand-gated ion channel activity	5	0.00019	0.0098
GO:0007530	sex determination	4	2.8e-05	0.0017
GO:0007586	digestion	7	0.0002	0.0098
GO:0030199	collagen fibril organization	4	0.00013	0.0072
GO:0030431	sleep	4	0.00018	0.0093
GO:0042475	odontogenesis of dentin-containing tooth	6	3.3e-05	0.0019
GO:0044420	extracellular matrix component	7	3.6e-05	0.0021
GO:0007270	neuron-neuron synaptic transmission	7	6.4e-05	0.0037
GO:0007368	determination of left/right symmetry	6	0.00019	0.0097
GO:0008237	metallopeptidase activity	8	7.3e-05	0.0041
GO:0004222	metalloendopeptidase activity	6	0.00015	0.0081
GO:0044243	multicellular organism catabolic process	6	1.4e-05	0.00088
GO:0030574	collagen catabolic process	5	0.00012	0.0067
GO:0007611	learning or memory	10	6.1e-06	0.0004
GO:0007158	neuron cell-cell adhesion	3	0.0002	0.0097
GO:0007612	learning	7	6.9e-05	0.0039
GO:0050805	negative regulation of synaptic transmission	6	6.8e-06	0.00043
GO:0043062	extracellular structure organization	16	2.2e-09	1.4e-07
GO:0005578	proteinaceous extracellular matrix	18	1.1e-10	7.9e-09
GO:0030198	extracellular matrix organization	16	2.1e-09	1.4e-07
GO:0022617	extracellular matrix disassembly	7	6.8e-06	0.00043

## Sheet: Table S36
Table S36. Gene ontology enrichment of genes that were highly (>2-fold) expressed in tentacles compared to medusa bell in Sanderia malayensis
GO ID	GO Term	Gene count	P-value	Bonferroni P-value
GO:0005509	calcium ion binding	33	3.4e-06	0.0015
GO:0005859	muscle myosin complex	5	1.8e-05	0.0081
GO:0051261	protein depolymerization	10	1.4e-05	0.0063
GO:0051301	cell division	27	1.3e-05	0.006
GO:0071420	cellular response to histamine	4	2e-05	0.0091
GO:0090066	regulation of anatomical structure size	25	1.3e-05	0.0058
GO:0000904	cell morphogenesis involved in differentiation	30	1.1e-05	0.0051
GO:0048667	cell morphogenesis involved in neuron differentiation	26	9.1e-06	0.0041
GO:0007423	sensory organ development	25	1.8e-05	0.0082
GO:0048839	inner ear development	14	8.9e-06	0.004
GO:0032432	actin filament bundle	9	2.6e-06	0.0011
GO:0097517	contractile actin filament bundle	8	1.1e-05	0.0049
GO:0001725	stress fiber	8	1.1e-05	0.0049
GO:0030594	neurotransmitter receptor activity	11	1.5e-06	0.00071
GO:1902495	transmembrane transporter complex	26	4.3e-10	2e-07
GO:0034702	ion channel complex	26	2.7e-11	1.3e-08
GO:0045211	postsynaptic membrane	15	2.1e-05	0.0093
GO:0005230	extracellular ligand-gated ion channel activity	10	1.3e-06	0.00061
GO:0022803	passive transmembrane transporter activity	31	1.8e-09	8.9e-07
GO:0030594	neurotransmitter receptor activity	11	1.5e-06	0.00071
GO:0015267	channel activity	31	1.7e-09	8.5e-07
GO:0022838	substrate-specific channel activity	31	2.6e-10	1.2e-07
GO:0022836	gated channel activity	29	4.7e-12	2.2e-09
GO:0005216	ion channel activity	31	9e-11	4.3e-08
GO:0045211	postsynaptic membrane	15	2.1e-05	0.0093
GO:0005230	extracellular ligand-gated ion channel activity	10	1.3e-06	0.00061
GO:0003012	muscle system process	23	3.2e-06	0.0014
GO:0008092	cytoskeletal protein binding	42	1.9e-08	9.3e-06
GO:0003779	actin binding	25	2.4e-07	0.00011
GO:0006936	muscle contraction	20	6.7e-06	0.003
GO:0051015	actin filament binding	12	1e-05	0.0048
GO:0044449	contractile fiber part	17	3.5e-07	0.00016
GO:0070252	actin-mediated cell contraction	11	9e-06	0.004
GO:0043292	contractile fiber	19	4.8e-08	2.2e-05
GO:0030017	sarcomere	16	5.7e-07	0.00026
GO:0015629	actin cytoskeleton	30	7.3e-09	3.5e-06
GO:0030016	myofibril	16	2.6e-06	0.0012
GO:0022803	passive transmembrane transporter activity	31	1.8e-09	8.9e-07
GO:1902495	transmembrane transporter complex	26	4.3e-10	2e-07
GO:0015075	ion transmembrane transporter activity	34	1.1e-05	0.0052
GO:0015267	channel activity	31	1.7e-09	8.5e-07
GO:0022838	substrate-specific channel activity	31	2.6e-10	1.2e-07
GO:0034702	ion channel complex	26	2.7e-11	1.3e-08
GO:0022836	gated channel activity	29	4.7e-12	2.2e-09
GO:0005216	ion channel activity	31	9e-11	4.3e-08
GO:0034703	cation channel complex	15	8.4e-07	0.00039
GO:0045211	postsynaptic membrane	15	2.1e-05	0.0093
GO:0008076	voltage-gated potassium channel complex	10	5e-06	0.0022
GO:0022832	voltage-gated channel activity	18	1.5e-08	7.3e-06
GO:0030001	metal ion transport	34	1.3e-05	0.0059
GO:0098660	inorganic ion transmembrane transport	34	1.9e-06	0.0009
GO:0005244	voltage-gated ion channel activity	18	1.5e-08	7.3e-06
GO:0005261	cation channel activity	23	1.3e-08	6.2e-06
GO:0034705	potassium channel complex	10	5.5e-06	0.0025
GO:0005230	extracellular ligand-gated ion channel activity	10	1.3e-06	0.00061
GO:0006813	potassium ion transport	16	3e-06	0.0013
GO:0046873	metal ion transmembrane transporter activity	22	1.3e-05	0.0058
GO:0022843	voltage-gated cation channel activity	15	2.5e-08	1.2e-05
GO:0005267	potassium channel activity	12	2.1e-06	0.001
GO:0005249	voltage-gated potassium channel activity	11	6.4e-07	0.0003

## Sheet: Table S37
Table S37. Gene ontology enrichment of genes that were highly (>4-fold) expressed in tentacles compared to medusa bell in Sanderia malayensis
GO ID	GO Term	Gene count	P-value	Bonferroni P-value
GO:0003208	cardiac ventricle morphogenesis	3	0.0075	0.0075
GO:0044236	multicellular organism metabolic process	6	9.1e-05	0.0027
GO:0044420	extracellular matrix component	6	8.1e-05	0.0025
GO:0097435	fibril organization	3	0.00018	0.0053
GO:1990752	microtubule end	3	0.00028	0.0074
GO:0016486	peptide hormone processing	6	3.6e-08	1.4e-06
GO:0001948	glycoprotein binding	6	3.2e-05	0.001
GO:0043394	proteoglycan binding	4	4.6e-05	0.0014
GO:0016459	myosin complex	6	2.1e-06	8e-05
GO:0003774	motor activity	7	1e-05	0.00036
GO:0032982	myosin filament	3	0.00021	0.0059
GO:0008574	ATP-dependent microtubule motor activity, plus-end-directed	3	9.8e-05	0.0028
GO:0016459	myosin complex	6	2.1e-06	8e-05
GO:0030049	muscle filament sliding	5	2.6e-06	9.9e-05
GO:0033275	actin-myosin filament sliding	5	2.6e-06	9.9e-05
GO:0003774	motor activity	7	1e-05	0.00036
GO:0005859	muscle myosin complex	4	2.9e-06	0.0001
GO:0016460	myosin II complex	4	1.2e-05	0.00043
GO:0032982	myosin filament	3	0.00021	0.0059
